# Supplementary material for: Prognostic value of the expression of chemokines and their receptors in regional lymph nodes of melanoma patients
Source: J Cell Mol Med. 2020 Jan 26;24(6):3407–18. doi: 10.1111/jcmm.15015 (PMC7131952; doi:10.1111/jcmm.15015)
Supplement: Supplementary file 2 [file JCMM-24-3407-s002.xlsx]

## Sheet: Table s1
Table s1.Spearman correlations of chemokines and their receptors,r value
	CXCL1	CXCL2	CXCL3	CXCL5	CXCL6	CXCL8	CXCL9	CXCL10	CXCL11	CXCL12	CXCL13	CXCL14	CXCL16	CXCL17	CXCR1	CXCR2	CXCR3	CXCR4	CXCR5	CXCR6	CCL1	CCL3	CCL4	CCL5	CCL7	CCL8	CCL11	CCL13	CCL14	CCL15	CCL16	CCL17	CCL18	CCL19	CCL2	CCL20	CCL21	CCL22	CCL23	CCL24	CCL25	CCL26	CCL27	CCL28	CCR1	CCR2	CCR3	CCR4	CCR5
CXCL1	1	0.52	0.55	0.36	0.27	0.56	0.11	0.08	0.09	0.01	0.12	-0.13	0.04	0.02	0.42	0.29	0.09	0.14	0.04	0.11	0.12	0.14	0.13	0.11	0.05	0.06	0.04	0.14	-0.02	-0.1	-0.03	0.01	0.09	0.04	0.02	0.37	0.01	0.07	-0.05	-0.05	0.11	0.02	-0.06	-0.07	0.11	0.11	0.15	0.07	0.1
CXCL2	0.52	1	0.78	0.55	0.22	0.47	0.26	0.23	0.24	0.24	0.26	0.15	0.17	0	0.4	0.33	0.16	0.38	0.18	0.24	0.26	0.23	0.25	0.22	0.14	0.28	0.23	0.31	0.31	-0.09	0.25	0.1	0.15	0.17	0.33	0.38	0.15	0.25	0.21	0.22	0.21	0.22	0.04	-0.22	0.21	0.23	0.33	0.26	0.25
CXCL3	0.55	0.78	1	0.69	0.13	0.48	0.13	0.1	0.12	-0.05	0.03	-0.1	0.03	0.01	0.53	0.42	-0.02	0.12	-0.03	0.12	0.17	0.13	0.13	0.08	0.12	0.17	0.04	0.23	0.01	-0.07	0.02	-0.11	0.16	-0.05	0.11	0.24	-0.04	0.02	0.11	0.1	0.07	0.21	0.01	-0.21	0.12	0.03	0.16	0	0.11
CXCL5	0.36	0.55	0.69	1	0.14	0.27	0.08	0.08	0.08	0.04	0.07	0.05	0.02	0.04	0.31	0.24	0.04	0.15	0.15	0.08	0.13	0.09	0.09	0.08	0.06	0.12	0.11	0.23	0.18	-0.04	0.16	-0.04	0.19	0.05	0.16	0.26	0.08	0.13	0.21	0.09	-0.02	0.26	0.06	-0.14	0.1	0.04	0.2	0.12	0.09
CXCL6	0.27	0.22	0.13	0.14	1	0.19	-0.02	-0.01	0.02	0.15	0.07	0.13	0.11	0.03	0.16	0.12	0.03	0.11	0	0.01	0.03	0.08	0.02	0.05	0.1	0.1	0.41	0.14	0.11	0	0.02	0.01	0.01	0.1	0.18	0.26	0.05	0.05	0.07	0.02	0.03	0.1	-0.03	-0.14	0.19	0.11	0.07	0.04	0.06
CXCL8	0.56	0.47	0.48	0.27	0.19	1	0.1	0.14	0.13	-0.04	0.02	-0.18	0.16	0.03	0.4	0.31	-0.05	0.11	-0.14	0.09	0.26	0.12	0.13	0.05	0.18	0.17	0.12	0.22	-0.16	-0.12	-0.11	-0.1	0	-0.12	0.15	0.35	-0.11	-0.02	-0.01	0.04	0.09	0.09	-0.03	-0.15	0.23	0.06	0.13	-0.01	0.11
CXCL9	0.11	0.26	0.13	0.08	-0.02	0.1	1	0.91	0.86	0.58	0.79	0.17	0.58	0.05	-0.01	0	0.81	0.53	0.25	0.87	0.51	0.72	0.9	0.89	0.38	0.74	0.19	0.47	0.16	0.01	0.12	0.29	0.25	0.54	0.58	0.05	0.3	0.44	0.32	0.23	0.55	0.09	0.04	0.08	0.7	0.76	0.52	0.54	0.9
CXCL10	0.08	0.23	0.1	0.08	-0.01	0.14	0.91	1	0.94	0.46	0.72	0.07	0.5	0.06	-0.03	-0.04	0.7	0.4	0.14	0.81	0.46	0.67	0.86	0.84	0.44	0.79	0.18	0.43	0.05	0	0.08	0.28	0.15	0.39	0.53	0.01	0.16	0.32	0.26	0.15	0.5	0.06	0	0.14	0.68	0.68	0.48	0.44	0.85
CXCL11	0.09	0.24	0.12	0.08	0.02	0.13	0.86	0.94	1	0.43	0.67	0.07	0.48	0.04	0.01	-0.01	0.67	0.39	0.1	0.79	0.51	0.65	0.81	0.79	0.5	0.78	0.22	0.44	0.05	-0.04	0.09	0.24	0.13	0.36	0.53	0.01	0.13	0.3	0.23	0.12	0.52	0.09	-0.05	0.12	0.64	0.66	0.51	0.42	0.81
CXCL12	0.01	0.24	-0.05	0.04	0.15	-0.04	0.58	0.46	0.43	1	0.64	0.56	0.59	0.01	-0.03	0.06	0.66	0.64	0.49	0.62	0.34	0.47	0.56	0.61	0.16	0.42	0.4	0.34	0.58	-0.08	0.39	0.23	0.25	0.59	0.58	0.08	0.48	0.57	0.32	0.36	0.39	0.24	0.13	-0.07	0.54	0.68	0.49	0.68	0.65
CXCL13	0.12	0.26	0.03	0.07	0.07	0.02	0.79	0.72	0.67	0.64	1	0.37	0.47	0.08	0.01	0.07	0.82	0.71	0.57	0.75	0.38	0.6	0.76	0.81	0.27	0.52	0.2	0.34	0.36	-0.01	0.23	0.39	0.19	0.69	0.58	0.17	0.53	0.64	0.3	0.3	0.5	0.1	0.1	0.03	0.54	0.77	0.52	0.7	0.78
CXCL14	-0.13	0.15	-0.1	0.05	0.13	-0.18	0.17	0.07	0.07	0.56	0.37	1	0.26	0.08	0	0.08	0.32	0.52	0.53	0.14	0.08	0.14	0.11	0.21	-0.06	0.03	0.32	0.1	0.66	-0.1	0.4	0.23	0.11	0.55	0.39	0.05	0.54	0.52	0.15	0.3	0.22	0.23	0.06	-0.22	0.15	0.32	0.16	0.48	0.19
CXCL16	0.04	0.17	0.03	0.02	0.11	0.16	0.58	0.5	0.48	0.59	0.47	0.26	1	0	-0.02	0.02	0.59	0.5	0.19	0.66	0.35	0.61	0.64	0.64	0.3	0.51	0.3	0.32	0.16	-0.06	0.15	0.01	0.3	0.37	0.52	0.02	0.26	0.37	0.3	0.29	0.33	0.24	0.05	-0.13	0.7	0.53	0.43	0.41	0.68
CXCL17	0.02	0	0.01	0.04	0.03	0.03	0.05	0.06	0.04	0.01	0.08	0.08	0	1	0.05	0.05	0.05	0.03	0.01	0.02	-0.01	0.03	0.05	0.04	0.02	0	-0.02	-0.03	0	0.01	-0.04	0.08	-0.02	0.08	-0.02	0.11	0.08	0.04	-0.05	-0.08	-0.02	-0.05	-0.03	0.22	-0.04	0.01	-0.03	0.03	0.02
CXCR1	0.42	0.4	0.53	0.31	0.16	0.4	-0.01	-0.03	0.01	-0.03	0.01	0	-0.02	0.05	1	0.79	0.01	0.1	0.07	0.01	0.02	0.01	0.01	0.01	-0.07	-0.01	0	0.02	0.06	-0.03	0.04	-0.1	0.04	-0.05	-0.03	0.28	-0.01	0.03	0.02	0.07	-0.02	0.1	0.02	-0.2	0.03	0	0.12	0.04	0
CXCR2	0.29	0.33	0.42	0.24	0.12	0.31	0	-0.04	-0.01	0.06	0.07	0.08	0.02	0.05	0.79	1	0.07	0.17	0.19	0.05	0.03	0.02	0.02	0.01	-0.05	0.01	0.01	0.01	0.14	0	0.1	-0.04	0.03	0.02	0.16	0.28	0.08	0.17	0.08	0.11	-0.02	0.08	0.14	-0.21	0.06	0.09	0.22	0.19	0.06
CXCR3	0.09	0.16	-0.02	0.04	0.03	-0.05	0.81	0.7	0.67	0.66	0.82	0.32	0.59	0.05	0.01	0.07	1	0.61	0.52	0.86	0.5	0.76	0.85	0.91	0.3	0.61	0.15	0.36	0.31	0.03	0.18	0.38	0.36	0.71	0.62	0.05	0.49	0.64	0.37	0.3	0.59	0.13	0.1	-0.11	0.65	0.81	0.6	0.68	0.86
CXCR4	0.14	0.38	0.12	0.15	0.11	0.11	0.53	0.4	0.39	0.64	0.71	0.52	0.5	0.03	0.1	0.17	0.61	1	0.63	0.53	0.33	0.46	0.51	0.55	0.13	0.29	0.23	0.28	0.51	-0.07	0.33	0.31	0.22	0.66	0.55	0.22	0.57	0.68	0.25	0.39	0.4	0.26	0.07	-0.21	0.45	0.63	0.51	0.72	0.56
CXCR5	0.04	0.18	-0.03	0.15	0	-0.14	0.25	0.14	0.1	0.49	0.57	0.53	0.19	0.01	0.07	0.19	0.52	0.63	1	0.27	0.15	0.19	0.2	0.3	-0.09	0.08	-0.08	0.07	0.64	-0.05	0.36	0.36	0.21	0.66	0.39	0.21	0.72	0.78	0.27	0.48	0.24	0.13	0.14	-0.13	0.16	0.48	0.39	0.81	0.31
CXCR6	0.11	0.24	0.12	0.08	0.01	0.09	0.87	0.81	0.79	0.62	0.75	0.14	0.66	0.02	0.01	0.05	0.86	0.53	0.27	1	0.55	0.78	0.94	0.91	0.38	0.74	0.2	0.44	0.15	0.02	0.14	0.23	0.32	0.47	0.58	0.02	0.24	0.43	0.37	0.3	0.63	0.12	0.04	-0.06	0.75	0.79	0.62	0.55	0.94
CCL1	0.12	0.26	0.17	0.13	0.03	0.26	0.51	0.46	0.51	0.34	0.38	0.08	0.35	-0.01	0.02	0.03	0.5	0.33	0.15	0.55	1	0.46	0.53	0.51	0.44	0.5	0.16	0.45	0.05	-0.01	0.05	0.3	0.33	0.34	0.43	0.05	0.17	0.37	0.28	0.25	0.63	0.11	0.01	-0.13	0.44	0.55	0.46	0.33	0.51
CCL2	0.02	0.33	0.11	0.16	0.18	0.15	0.58	0.53	0.53	0.58	0.58	0.39	0.52	-0.02	-0.03	0.16	0.62	0.55	0.39	0.58	0.43	0.53	0.58	0.59	0.47	0.65	0.36	0.44	0.4	-0.05	0.28	0.19	0.25	0.58	1	0.11	0.48	0.56	0.34	0.4	0.44	0.38	0.1	-0.21	0.61	0.6	0.49	0.55	0.63
CCL3	0.14	0.23	0.13	0.09	0.08	0.12	0.72	0.67	0.65	0.47	0.6	0.14	0.61	0.03	0.01	0.02	0.76	0.46	0.19	0.78	0.46	1	0.86	0.8	0.44	0.67	0.18	0.38	0.08	0.02	0.08	0.29	0.44	0.43	0.53	0.04	0.21	0.4	0.32	0.2	0.49	0.19	0.02	-0.05	0.73	0.6	0.51	0.4	0.78
CCL4	0.13	0.25	0.13	0.09	0.02	0.13	0.9	0.86	0.81	0.56	0.76	0.11	0.64	0.05	0.01	0.02	0.85	0.51	0.2	0.94	0.53	0.86	1	0.94	0.43	0.77	0.2	0.44	0.1	0.03	0.11	0.26	0.3	0.45	0.58	0.04	0.21	0.39	0.35	0.22	0.58	0.14	0.03	-0.04	0.76	0.74	0.59	0.46	0.93
CCL5	0.11	0.22	0.08	0.08	0.05	0.05	0.89	0.84	0.79	0.61	0.81	0.21	0.64	0.04	0.01	0.01	0.91	0.55	0.3	0.91	0.51	0.8	0.94	1	0.41	0.73	0.22	0.44	0.19	0.03	0.13	0.33	0.32	0.56	0.59	0.07	0.31	0.48	0.37	0.24	0.56	0.16	0.03	-0.04	0.71	0.75	0.56	0.53	0.91
CCL7	0.05	0.14	0.12	0.06	0.1	0.18	0.38	0.44	0.5	0.16	0.27	-0.06	0.3	0.02	-0.07	-0.05	0.3	0.13	-0.09	0.38	0.44	0.44	0.43	0.41	1	0.66	0.23	0.32	-0.12	-0.08	-0.03	0.05	0.19	0.16	0.47	0.05	0.03	0.18	0.14	0.01	0.26	0.17	0.01	0.01	0.44	0.26	0.26	0.08	0.39
CCL8	0.06	0.28	0.17	0.12	0.1	0.17	0.74	0.79	0.78	0.42	0.52	0.03	0.51	0	-0.01	0.01	0.61	0.29	0.08	0.74	0.5	0.67	0.77	0.73	0.66	1	0.21	0.55	0.08	0.01	0.12	0.16	0.25	0.31	0.65	0.07	0.12	0.3	0.37	0.23	0.48	0.17	0.03	0	0.74	0.6	0.5	0.32	0.75
CCL11	0.04	0.23	0.04	0.11	0.41	0.12	0.19	0.18	0.22	0.4	0.2	0.32	0.3	-0.02	0	0.01	0.15	0.23	-0.08	0.2	0.16	0.18	0.2	0.22	0.23	0.21	1	0.34	0.23	-0.05	0.21	0.02	0.12	0.12	0.36	0.07	0.01	0.11	0.17	-0.06	0.05	0.28	-0.03	-0.17	0.25	0.21	0.08	0.11	0.23
CCL13	0.14	0.31	0.23	0.23	0.14	0.22	0.47	0.43	0.44	0.34	0.34	0.1	0.32	-0.03	0.02	0.01	0.36	0.28	0.07	0.44	0.45	0.38	0.44	0.44	0.32	0.55	0.34	1	0.12	-0.03	0.12	0.23	0.41	0.29	0.44	0.21	0.11	0.34	0.37	0.28	0.32	0.35	-0.01	-0.07	0.48	0.45	0.35	0.24	0.42
CCL14	-0.02	0.31	0.01	0.18	0.11	-0.16	0.16	0.05	0.05	0.58	0.36	0.66	0.16	0	0.06	0.14	0.31	0.51	0.64	0.15	0.05	0.08	0.1	0.19	-0.12	0.08	0.23	0.12	1	-0.04	0.73	0.26	0.18	0.52	0.4	0.23	0.56	0.56	0.34	0.34	0.14	0.22	0.1	-0.17	0.09	0.34	0.28	0.61	0.2
CCL15	-0.1	-0.09	-0.07	-0.04	0	-0.12	0.01	0	-0.04	-0.08	-0.01	-0.1	-0.06	0.01	-0.03	0	0.03	-0.07	-0.05	0.02	-0.01	0.02	0.03	0.03	-0.08	0.01	-0.05	-0.03	-0.04	1	-0.01	0.1	0.23	-0.04	-0.05	-0.07	-0.09	-0.05	0.55	-0.06	0.03	-0.09	-0.03	0.05	-0.03	-0.03	0	-0.04	-0.01
CCL16	-0.03	0.25	0.02	0.16	0.02	-0.11	0.12	0.08	0.09	0.39	0.23	0.4	0.15	-0.04	0.04	0.1	0.18	0.33	0.36	0.14	0.05	0.08	0.11	0.13	-0.03	0.12	0.21	0.12	0.73	-0.01	1	0.15	0.17	0.31	0.28	0.21	0.33	0.33	0.24	0.17	0.1	0.18	0.11	-0.11	0.09	0.23	0.24	0.4	0.16
CCL17	0.01	0.1	-0.11	-0.04	0.01	-0.1	0.29	0.28	0.24	0.23	0.39	0.23	0.01	0.08	-0.1	-0.04	0.38	0.31	0.36	0.23	0.3	0.29	0.26	0.33	0.05	0.16	0.02	0.23	0.26	0.1	0.15	1	0.19	0.37	0.19	0.11	0.24	0.49	0.24	0.14	0.29	-0.08	0.09	0.12	0.1	0.34	0.24	0.42	0.24
CCL18	0.09	0.15	0.16	0.19	0.01	0	0.25	0.15	0.13	0.25	0.19	0.11	0.3	-0.02	0.04	0.03	0.36	0.22	0.21	0.32	0.33	0.44	0.3	0.32	0.19	0.25	0.12	0.41	0.18	0.23	0.17	0.19	1	0.34	0.25	0.06	0.22	0.35	0.53	0.27	0.2	0.17	0.04	-0.13	0.34	0.25	0.26	0.26	0.27
CCL19	0.04	0.17	-0.05	0.05	0.1	-0.12	0.54	0.39	0.36	0.59	0.69	0.55	0.37	0.08	-0.05	0.02	0.71	0.66	0.66	0.47	0.34	0.43	0.45	0.56	0.16	0.31	0.12	0.29	0.52	-0.04	0.31	0.37	0.34	1	0.58	0.12	0.88	0.75	0.29	0.44	0.42	0.2	0.09	-0.05	0.37	0.59	0.41	0.7	0.49
CCL20	0.37	0.38	0.24	0.26	0.26	0.35	0.05	0.01	0.01	0.08	0.17	0.05	0.02	0.11	0.28	0.28	0.05	0.22	0.21	0.02	0.05	0.04	0.04	0.07	0.05	0.07	0.07	0.21	0.23	-0.07	0.21	0.11	0.06	0.12	0.11	1	0.11	0.25	0.15	0.09	-0.05	0.11	0.07	-0.12	0.04	0.05	0.18	0.19	0.04
CCL21	0.01	0.15	-0.04	0.08	0.05	-0.11	0.3	0.16	0.13	0.48	0.53	0.54	0.26	0.08	-0.01	0.08	0.49	0.57	0.72	0.24	0.17	0.21	0.21	0.31	0.03	0.12	0.01	0.11	0.56	-0.09	0.33	0.24	0.22	0.88	0.48	0.11	1	0.67	0.21	0.48	0.26	0.18	0.1	-0.08	0.19	0.41	0.29	0.63	0.27
CCL22	0.07	0.25	0.02	0.13	0.05	-0.02	0.44	0.32	0.3	0.57	0.64	0.52	0.37	0.04	0.03	0.17	0.64	0.68	0.78	0.43	0.37	0.4	0.39	0.48	0.18	0.3	0.11	0.34	0.56	-0.05	0.33	0.49	0.35	0.75	0.56	0.25	0.67	1	0.33	0.51	0.3	0.24	0.17	-0.12	0.39	0.6	0.53	0.85	0.49
CCL23	-0.05	0.21	0.11	0.21	0.07	-0.01	0.32	0.26	0.23	0.32	0.3	0.15	0.3	-0.05	0.02	0.08	0.37	0.25	0.27	0.37	0.28	0.32	0.35	0.37	0.14	0.37	0.17	0.37	0.34	0.55	0.24	0.24	0.53	0.29	0.34	0.15	0.21	0.33	1	0.26	0.24	0.11	0.05	-0.14	0.35	0.34	0.33	0.34	0.37
CCL24	-0.05	0.22	0.1	0.09	0.02	0.04	0.23	0.15	0.12	0.36	0.3	0.3	0.29	-0.08	0.07	0.11	0.3	0.39	0.48	0.3	0.25	0.2	0.22	0.24	0.01	0.23	-0.06	0.28	0.34	-0.06	0.17	0.14	0.27	0.44	0.4	0.09	0.48	0.51	0.26	1	0.27	0.26	0.01	-0.18	0.29	0.34	0.37	0.44	0.27
CCL25	0.11	0.21	0.07	-0.02	0.03	0.09	0.55	0.5	0.52	0.39	0.5	0.22	0.33	-0.02	-0.02	-0.02	0.59	0.4	0.24	0.63	0.63	0.49	0.58	0.56	0.26	0.48	0.05	0.32	0.14	0.03	0.1	0.29	0.2	0.42	0.44	-0.05	0.26	0.3	0.24	0.27	1	0.06	0	-0.09	0.47	0.71	0.52	0.39	0.56
CCL26	0.02	0.22	0.21	0.26	0.1	0.09	0.09	0.06	0.09	0.24	0.1	0.23	0.24	-0.05	0.1	0.08	0.13	0.26	0.13	0.12	0.11	0.19	0.14	0.16	0.17	0.17	0.28	0.35	0.22	-0.09	0.18	-0.08	0.17	0.2	0.38	0.11	0.18	0.24	0.11	0.26	0.06	1	0	-0.3	0.25	0.12	0.28	0.16	0.14
CCL27	-0.06	0.04	0.01	0.06	-0.03	-0.03	0.04	0	-0.05	0.13	0.1	0.06	0.05	-0.03	0.02	0.14	0.1	0.07	0.14	0.04	0.01	0.02	0.03	0.03	0.01	0.03	-0.03	-0.01	0.1	-0.03	0.11	0.09	0.04	0.09	0.1	0.07	0.1	0.17	0.05	0.01	0	0	1	0.02	0.05	0.1	0.13	0.24	0.07
CCL28	-0.07	-0.22	-0.21	-0.14	-0.14	-0.15	0.08	0.14	0.12	-0.07	0.03	-0.22	-0.13	0.22	-0.2	-0.21	-0.11	-0.21	-0.13	-0.06	-0.13	-0.05	-0.04	-0.04	0.01	0	-0.17	-0.07	-0.17	0.05	-0.11	0.12	-0.13	-0.05	-0.21	-0.12	-0.08	-0.12	-0.14	-0.18	-0.09	-0.3	0.02	1	-0.1	-0.04	-0.1	-0.05	-0.04
CCR1	0.11	0.21	0.12	0.1	0.19	0.23	0.7	0.68	0.64	0.54	0.54	0.15	0.7	-0.04	0.03	0.06	0.65	0.45	0.16	0.75	0.44	0.73	0.76	0.71	0.44	0.74	0.25	0.48	0.09	-0.03	0.09	0.1	0.34	0.37	0.61	0.04	0.19	0.39	0.35	0.29	0.47	0.25	0.05	-0.1	1	0.68	0.55	0.45	0.82
CCR2	0.11	0.23	0.03	0.04	0.11	0.06	0.76	0.68	0.66	0.68	0.77	0.32	0.53	0.01	0	0.09	0.81	0.63	0.48	0.79	0.55	0.6	0.74	0.75	0.26	0.6	0.21	0.45	0.34	-0.03	0.23	0.34	0.25	0.59	0.6	0.05	0.41	0.6	0.34	0.34	0.71	0.12	0.1	-0.04	0.68	1	0.71	0.74	0.83
CCR3	0.15	0.33	0.16	0.2	0.07	0.13	0.52	0.48	0.51	0.49	0.52	0.16	0.43	-0.03	0.12	0.22	0.6	0.51	0.39	0.62	0.46	0.51	0.59	0.56	0.26	0.5	0.08	0.35	0.28	0	0.24	0.24	0.26	0.41	0.49	0.18	0.29	0.53	0.33	0.37	0.52	0.28	0.13	-0.1	0.55	0.71	1	0.64	0.64
CCR4	0.07	0.26	0	0.12	0.04	-0.01	0.54	0.44	0.42	0.68	0.7	0.48	0.41	0.03	0.04	0.19	0.68	0.72	0.81	0.55	0.33	0.4	0.46	0.53	0.08	0.32	0.11	0.24	0.61	-0.04	0.4	0.42	0.26	0.7	0.55	0.19	0.63	0.85	0.34	0.44	0.39	0.16	0.24	-0.05	0.45	0.74	0.64	1	0.61
CCR5	0.1	0.25	0.11	0.09	0.06	0.11	0.9	0.85	0.81	0.65	0.78	0.19	0.68	0.02	0	0.06	0.86	0.56	0.31	0.94	0.51	0.78	0.93	0.91	0.39	0.75	0.23	0.42	0.2	-0.01	0.16	0.24	0.27	0.49	0.63	0.04	0.27	0.49	0.37	0.27	0.56	0.14	0.07	-0.04	0.82	0.83	0.64	0.61	1
CCR6	0.03	0.24	0	0.16	0.01	-0.1	0.26	0.16	0.12	0.48	0.58	0.53	0.18	0.01	0.07	0.19	0.47	0.64	0.96	0.27	0.13	0.17	0.19	0.28	-0.07	0.08	-0.06	0.09	0.64	-0.05	0.38	0.35	0.17	0.62	0.4	0.23	0.68	0.78	0.28	0.48	0.22	0.11	0.16	-0.12	0.18	0.49	0.4	0.82	0.31
CCR7	0.06	0.21	-0.02	0.11	0.04	-0.1	0.53	0.4	0.37	0.65	0.76	0.56	0.39	0.04	0.01	0.11	0.75	0.76	0.83	0.53	0.31	0.45	0.48	0.57	0.09	0.29	0.06	0.25	0.59	-0.04	0.33	0.4	0.32	0.89	0.56	0.15	0.83	0.86	0.32	0.52	0.39	0.19	0.14	-0.09	0.39	0.66	0.49	0.86	0.55
CCR8	0.08	0.26	0.06	0.08	0.03	0.11	0.67	0.59	0.57	0.63	0.67	0.28	0.49	0	0.02	0.13	0.69	0.6	0.52	0.67	0.5	0.5	0.6	0.62	0.24	0.48	0.18	0.39	0.33	-0.02	0.25	0.4	0.27	0.6	0.54	0.13	0.44	0.72	0.32	0.4	0.51	0.15	0.14	0.04	0.59	0.77	0.66	0.83	0.71
CCR9	-0.03	0.11	0	0	-0.06	0.05	0.31	0.26	0.22	0.3	0.32	0.1	0.2	-0.05	-0.04	-0.02	0.35	0.29	0.3	0.4	0.44	0.23	0.33	0.32	0.06	0.24	-0.1	0.11	0.18	0.04	0.17	0.18	0.12	0.31	0.3	-0.01	0.29	0.27	0.21	0.36	0.46	0.07	0.19	0	0.31	0.36	0.34	0.37	0.37
CCR10	-0.04	-0.04	-0.11	-0.05	0.03	0.01	0.1	0.09	0.07	-0.01	0.01	-0.11	0	0.01	-0.07	-0.07	0.08	-0.06	-0.05	0.06	0.02	0.05	0.11	0.11	0.11	0.13	0.02	0.06	-0.05	0.27	-0.02	0.2	0.02	-0.02	0.02	-0.01	-0.06	-0.01	0.18	-0.07	0.05	-0.1	0.07	0.07	0.04	0	-0.03	-0.03	0.06
CX3CL1	-0.11	-0.1	-0.2	-0.17	-0.06	-0.04	0.24	0.2	0.19	0.25	0.18	0.1	0.23	0.08	-0.07	-0.09	0.29	0.16	0.04	0.23	0.19	0.24	0.23	0.29	0.06	0.11	0.06	0.09	0.07	-0.02	-0.04	0.45	0.1	0.21	0.07	-0.01	0.15	0.1	0.04	0.01	0.19	-0.11	0.06	0.11	0.13	0.21	0.08	0.12	0.21
CX3CR1	-0.09	0	-0.1	0.06	0.09	-0.11	0.23	0.19	0.17	0.45	0.34	0.4	0.35	0.02	-0.01	0.12	0.33	0.41	0.41	0.22	0.05	0.14	0.19	0.21	-0.1	0.09	0.12	-0.03	0.41	-0.03	0.3	0.09	-0.06	0.36	0.35	-0.01	0.36	0.4	0.16	0.13	0.09	0.15	0.3	-0.03	0.33	0.42	0.33	0.56	0.38
XCL1	0.05	0.16	0.02	0.02	0.02	0.02	0.72	0.67	0.63	0.53	0.65	0.21	0.47	0.04	-0.03	0.08	0.75	0.45	0.28	0.79	0.5	0.64	0.76	0.75	0.29	0.56	0.14	0.31	0.16	0.04	0.12	0.32	0.23	0.51	0.54	-0.04	0.32	0.39	0.27	0.32	0.62	0.13	0.04	-0.07	0.54	0.67	0.5	0.46	0.73
XCL2	0.08	0.19	0.02	0.04	0.02	0.04	0.8	0.73	0.7	0.56	0.75	0.2	0.54	0.07	-0.02	0.03	0.85	0.51	0.31	0.85	0.51	0.72	0.85	0.86	0.34	0.66	0.12	0.36	0.19	0.04	0.15	0.32	0.25	0.55	0.58	0.04	0.3	0.46	0.32	0.29	0.61	0.14	0.06	-0.02	0.63	0.72	0.55	0.52	0.82
XCR1	0.05	0.23	0	0.07	0	-0.06	0.62	0.5	0.49	0.7	0.71	0.46	0.47	-0.02	0.02	0.11	0.76	0.68	0.69	0.68	0.41	0.51	0.59	0.62	0.13	0.43	0.1	0.26	0.54	-0.05	0.36	0.32	0.27	0.69	0.61	0.04	0.61	0.68	0.33	0.45	0.56	0.19	0.16	-0.06	0.52	0.79	0.63	0.82	0.7
[truncated: 10 more columns]

## Sheet: Table s2 
Table s2.Spearman correlations of chemokines and their receptors,p value
	CXCL1	CXCL2	CXCL3	CXCL5	CXCL6	CXCL8	CXCL9	CXCL10	CXCL11	CXCL12	CXCL13	CXCL14	CXCL16	CXCL17	CXCR1	CXCR2	CXCR3	CXCR4	CXCR5	CXCR6	CCL1	CCL3	CCL4	CCL5	CCL7	CCL8	CCL11	CCL13	CCL14	CCL15	CCL16	CCL17	CCL18	CCL19	CCL2	CCL20	CCL21	CCL22	CCL23	CCL24	CCL25	CCL26	CCL27	CCL28	CCR1	CCR2	CCR3	CCR4	CCR5
CXCL1	0	0	0	0	0	0	0.112	0.211	0.172	0.843	0.082	0.048	0.546	0.788	0	0	0.176	0.042	0.513	0.101	0.081	0.817	0.033	0.056	0.113	0.466	0.364	0.51	0.033	0.715	0.137	0.624	0.83	0.17	0.535	0	0.926	0.327	0.421	0.482	0.114	0.754	0.341	0.315	0.097	0.536	0.1	0.024	0.329
CXCL2	0	0	0	0	0.001	0	0	0.001	0	0	0	0.023	0.012	0.955	0	0	0.015	0	0.006	0	0	0	0.001	0	0.001	0.035	0	0.001	0	0	0.185	0	0.148	0.022	0.011	0	0.023	0	0.001	0.001	0.002	0.001	0.588	0.001	0.001	0.579	0.001	0	0
CXCL3	0	0	0	0	0.064	0	0.051	0.133	0.071	0.502	0.607	0.157	0.644	0.866	0	0	0.819	0.066	0.707	0.071	0.011	0.097	0.061	0.057	0.227	0.071	0.01	0.556	0	0.882	0.334	0.787	0.091	0.014	0.42	0	0.557	0.813	0.091	0.127	0.305	0.002	0.889	0.002	0.064	0.103	0.625	0.018	0.993
CXCL5	0	0	0	0	0.032	0	0.21	0.261	0.222	0.546	0.3	0.499	0.75	0.564	0	0	0.591	0.022	0.023	0.256	0.049	0.019	0.186	0.206	0.238	0.338	0.066	0.117	0.001	0.008	0.559	0.018	0.597	0.004	0.454	0	0.245	0.054	0.002	0.199	0.797	0	0.403	0.032	0.144	0.451	0.541	0.003	0.078
CXCL6	0	0.001	0.064	0.032	0	0.005	0.813	0.867	0.759	0.023	0.272	0.053	0.099	0.676	0.015	0.064	0.644	0.091	0.992	0.865	0.64	0.007	0.214	0.716	0.501	0.154	0.158	0	0.039	0.105	0.953	0.757	0.863	0.885	0.126	0	0.469	0.504	0.314	0.741	0.644	0.14	0.701	0.036	0.005	0.613	0.114	0.3	0.523
CXCL8	0	0	0	0	0.005	0	0.121	0.041	0.045	0.532	0.792	0.006	0.021	0.696	0	0	0.476	0.109	0.037	0.165	0	0.025	0.086	0.047	0.431	0.006	0.012	0.067	0.001	0.02	0.073	0.113	0.137	0.991	0.073	0	0.099	0.817	0.844	0.523	0.204	0.167	0.609	0.022	0	0.94	0.394	0.055	0.911
CXCL9	0.112	0	0.051	0.21	0.813	0.121	0	0	0	0	0	0.011	0	0.445	0.876	0.971	0	0	0	0	0	0	0	0	0	0	0	0.004	0	0.02	0.894	0.065	0	0	0	0.486	0	0	0	0.001	0	0.199	0.568	0.219	0	0.123	0	0	0
CXCL10	0.211	0.001	0.133	0.261	0.867	0.041	0	0	0	0	0	0.277	0	0.36	0.635	0.577	0	0	0.04	0	0	0	0	0	0	0	0	0.007	0	0.434	0.965	0.243	0	0.026	0	0.919	0.019	0	0	0.03	0	0.374	0.97	0.04	0	0.183	0	0	0
CXCL11	0.172	0	0.071	0.222	0.759	0.045	0	0	0	0	0	0.281	0	0.591	0.937	0.907	0	0	0.134	0	0	0	0	0	0	0	0	0.001	0	0.439	0.531	0.172	0	0.046	0	0.861	0.06	0	0.001	0.066	0	0.165	0.475	0.077	0	0.304	0	0	0
CXCL12	0.843	0	0.502	0.546	0.023	0.532	0	0	0	0	0	0	0	0.932	0.605	0.374	0	0	0	0	0	0	0	0	0	0.015	0	0	0	0	0.222	0	0.001	0	0	0.263	0	0	0	0	0	0	0.05	0.277	0	0.894	0	0	0
CXCL13	0.082	0	0.607	0.3	0.272	0.792	0	0	0	0	0	0	0	0.265	0.87	0.314	0	0	0	0	0	0	0	0	0	0	0	0.003	0	0	0.84	0.001	0	0.004	0	0.011	0	0	0	0	0	0.12	0.155	0.701	0	0.828	0	0	0
CXCL14	0.048	0.023	0.157	0.499	0.053	0.006	0.011	0.277	0.281	0	0	0	0	0.244	0.979	0.257	0	0	0	0.034	0.244	0	0.037	0.101	0.002	0.408	0.707	0	0.141	0	0.127	0	0.001	0.103	0	0.447	0	0	0.024	0	0.001	0.001	0.363	0.001	0.031	0.119	0	0.014	0
CXCL16	0.546	0.012	0.644	0.75	0.099	0.021	0	0	0	0	0	0	0	0.949	0.713	0.727	0	0	0.005	0	0	0	0	0	0	0	0	0	0	0.02	0.373	0.023	0.927	0	0	0.79	0	0	0	0	0	0	0.481	0.056	0	0.982	0	0	0
CXCL17	0.788	0.955	0.866	0.564	0.676	0.696	0.445	0.36	0.591	0.932	0.265	0.244	0.949	0	0.465	0.424	0.424	0.613	0.868	0.801	0.831	0.758	0.621	0.501	0.508	0.756	0.988	0.739	0.708	0.998	0.875	0.561	0.266	0.72	0.226	0.105	0.226	0.531	0.422	0.257	0.747	0.417	0.651	0.001	0.507	0.937	0.878	0.684	0.689
CXCR1	0	0	0	0	0.015	0	0.876	0.635	0.937	0.605	0.87	0.979	0.713	0.465	0	0	0.919	0.127	0.277	0.839	0.77	0.641	0.831	0.855	0.838	0.329	0.862	0.963	0.765	0.368	0.652	0.564	0.145	0.594	0.469	0	0.919	0.678	0.814	0.31	0.754	0.157	0.714	0.003	0.698	0.308	0.972	0.068	0.571
CXCR2	0	0	0	0	0.064	0	0.971	0.577	0.907	0.374	0.314	0.257	0.727	0.424	0	0	0.334	0.011	0.005	0.504	0.619	0.018	0.754	0.801	0.86	0.454	0.881	0.89	0.933	0.033	0.984	0.13	0.517	0.664	0.72	0	0.259	0.011	0.259	0.092	0.804	0.245	0.04	0.002	0.402	0.3	0.187	0.001	0.005
CXCR3	0.176	0.015	0.819	0.591	0.644	0.476	0	0	0	0	0	0	0	0.424	0.919	0.334	0	0	0	0	0	0	0	0	0	0	0	0.025	0	0	0.67	0.008	0	0	0	0.42	0	0	0	0	0	0.051	0.158	0.115	0	0.215	0	0	0
CXCR4	0.042	0	0.066	0.022	0.091	0.109	0	0	0	0	0	0	0	0.613	0.127	0.011	0	0	0	0	0	0	0	0	0	0.047	0	0.001	0	0	0.278	0	0	0.001	0	0.001	0	0	0	0	0	0	0.281	0.002	0	0.34	0	0	0
CXCR5	0.513	0.006	0.707	0.023	0.992	0.037	0	0.04	0.134	0	0	0	0.005	0.868	0.277	0.005	0	0	0	0	0.025	0	0.005	0.003	0	0.178	0.252	0.216	0.336	0	0.483	0	0	0.002	0	0.002	0	0	0	0	0	0.058	0.034	0.046	0.017	0.455	0	0	0
CXCR6	0.101	0	0.071	0.256	0.865	0.165	0	0	0	0	0	0.034	0	0.801	0.839	0.504	0	0	0	0	0	0	0	0	0	0	0	0.003	0	0.024	0.774	0.034	0.001	0	0	0.812	0	0	0	0	0	0.08	0.58	0.363	0	0.392	0	0	0
CCL1	0.081	0	0.011	0.049	0.64	0	0	0	0	0	0	0.244	0	0.831	0.77	0.619	0	0	0.025	0	0	0	0	0	0	0	0	0.015	0	0.498	0.902	0.435	0	0	0	0.429	0.01	0	0	0	0	0.089	0.905	0.055	0	0.737	0	0	0
CCL2	0.817	0	0.097	0.019	0.007	0.025	0	0	0	0	0	0	0	0.758	0.641	0.018	0	0	0	0	0	0	0	0	0	0	0	0	0	0	0.434	0	0.006	0	0	0.114	0	0	0	0	0	0	0.148	0.001	0	0.806	0	0	0
CCL3	0.033	0.001	0.061	0.186	0.214	0.086	0	0	0	0	0	0.037	0	0.621	0.831	0.754	0	0	0.005	0	0	0	0	0	0	0	0	0.007	0	0.213	0.763	0.232	0	0	0	0.513	0.002	0	0	0.003	0	0.006	0.794	0.457	0	0.486	0	0	0
CCL4	0.056	0	0.057	0.206	0.716	0.047	0	0	0	0	0	0.101	0	0.501	0.855	0.801	0	0	0.003	0	0	0	0	0	0	0	0	0.004	0	0.155	0.617	0.11	0	0	0	0.52	0.001	0	0	0.001	0	0.037	0.648	0.524	0	0.113	0	0	0
CCL5	0.113	0.001	0.227	0.238	0.501	0.431	0	0	0	0	0	0.002	0	0.508	0.838	0.86	0	0	0	0	0	0	0	0	0	0	0	0.001	0	0.005	0.661	0.053	0	0	0	0.317	0	0	0	0	0	0.021	0.663	0.542	0	0.105	0	0	0
CCL7	0.466	0.035	0.071	0.338	0.154	0.006	0	0	0	0.015	0	0.408	0	0.756	0.329	0.454	0	0.047	0.178	0	0	0	0	0	0	0	0	0	0	0.084	0.262	0.669	0.433	0.004	0.02	0.429	0.657	0.009	0.043	0.915	0	0.011	0.906	0.83	0	0.103	0	0	0.243
CCL8	0.364	0	0.01	0.066	0.158	0.012	0	0	0	0	0	0.707	0	0.988	0.862	0.881	0	0	0.252	0	0	0	0	0	0	0	0	0.002	0	0.255	0.854	0.085	0.014	0	0	0.328	0.081	0	0	0.001	0	0.01	0.647	0.99	0	0.059	0	0	0
CCL11	0.51	0.001	0.556	0.117	0	0.067	0.004	0.007	0.001	0	0.003	0	0	0.739	0.963	0.89	0.025	0.001	0.216	0.003	0.015	0	0.007	0.004	0.001	0	0.002	0	0	0.001	0.491	0.002	0.824	0.084	0.084	0.284	0.874	0.1	0.011	0.398	0.471	0	0.671	0.011	0	0.79	0.002	0.218	0.092
CCL13	0.033	0	0	0.001	0.039	0.001	0	0	0	0	0	0.141	0	0.708	0.765	0.933	0	0	0.336	0	0	0	0	0	0	0	0	0	0	0.076	0.668	0.079	0.001	0	0	0.002	0.107	0	0	0	0	0	0.848	0.285	0	0.401	0	0	0
CCL14	0.715	0	0.882	0.008	0.105	0.02	0.02	0.434	0.439	0	0	0	0.02	0.998	0.368	0.033	0	0	0	0.024	0.498	0	0.213	0.155	0.005	0.084	0.255	0.001	0.076	0	0.596	0	0	0.007	0	0.001	0	0	0	0	0.043	0.001	0.122	0.012	0.162	0.427	0	0	0
CCL15	0.137	0.185	0.334	0.559	0.953	0.073	0.894	0.965	0.531	0.222	0.84	0.127	0.373	0.875	0.652	0.984	0.67	0.278	0.483	0.774	0.902	0.434	0.763	0.617	0.661	0.262	0.854	0.491	0.668	0.596	0	0.931	0.149	0.001	0.566	0.287	0.187	0.463	0	0.402	0.674	0.185	0.668	0.443	0.683	0	0.672	0.98	0.536
CCL16	0.624	0	0.787	0.018	0.757	0.113	0.065	0.243	0.172	0	0.001	0	0.023	0.561	0.564	0.13	0.008	0	0	0.034	0.435	0	0.232	0.11	0.053	0.669	0.085	0.002	0.079	0	0.931	0	0.024	0.013	0	0.001	0	0	0	0.014	0.123	0.008	0.105	0.106	0.175	0.768	0.001	0	0
CCL17	0.83	0.148	0.091	0.597	0.863	0.137	0	0	0	0.001	0	0.001	0.927	0.266	0.145	0.517	0	0	0	0.001	0	0.006	0	0	0	0.433	0.014	0.824	0.001	0	0.149	0.024	0	0.005	0	0.104	0	0	0	0.043	0	0.234	0.185	0.085	0.154	0.003	0	0	0
CCL18	0.17	0.022	0.014	0.004	0.885	0.991	0	0.026	0.046	0	0.004	0.103	0	0.72	0.594	0.664	0	0.001	0.002	0	0	0	0	0	0	0.004	0	0.084	0	0.007	0.001	0.013	0.005	0	0	0.375	0.001	0	0	0	0.002	0.012	0.587	0.06	0	0.735	0	0	0
CCL19	0.535	0.011	0.42	0.454	0.126	0.073	0	0	0	0	0	0	0	0.226	0.469	0.72	0	0	0	0	0	0	0	0	0	0.02	0	0.084	0	0	0.566	0	0	0	0	0.066	0	0	0	0	0	0.002	0.175	0.449	0	0.714	0	0	0
CCL20	0	0	0	0	0	0	0.486	0.919	0.861	0.263	0.011	0.447	0.79	0.105	0	0	0.42	0.001	0.002	0.812	0.429	0.114	0.513	0.52	0.317	0.429	0.328	0.284	0.002	0.001	0.287	0.001	0.104	0.375	0.066	0	0.099	0	0.028	0.166	0.466	0.118	0.307	0.081	0.542	0.938	0.496	0.007	0.004
CCL21	0.926	0.023	0.557	0.245	0.469	0.099	0	0.019	0.06	0	0	0	0	0.226	0.919	0.259	0	0	0	0	0.01	0	0.002	0.001	0	0.657	0.081	0.874	0.107	0	0.187	0	0	0.001	0	0.099	0	0	0.002	0	0	0.008	0.12	0.209	0.004	0.361	0	0	0
CCL22	0.327	0	0.813	0.054	0.504	0.817	0	0	0	0	0	0	0	0.531	0.678	0.011	0	0	0	0	0	0	0	0	0	0.009	0	0.1	0	0	0.463	0	0	0	0	0	0	0	0	0	0	0	0.012	0.068	0	0.855	0	0	0
CCL23	0.421	0.001	0.091	0.002	0.314	0.844	0	0	0.001	0	0	0.024	0	0.422	0.814	0.259	0	0	0	0	0	0	0	0	0	0.043	0	0.011	0	0	0	0	0	0	0	0.028	0.002	0	0	0	0	0.094	0.455	0.041	0	0.007	0	0	0
CCL24	0.482	0.001	0.127	0.199	0.741	0.523	0.001	0.03	0.066	0	0	0	0	0.257	0.31	0.092	0	0	0	0	0	0	0.003	0.001	0	0.915	0.001	0.398	0	0	0.402	0.014	0.043	0	0	0.166	0	0	0	0	0	0	0.848	0.006	0	0.319	0	0	0
CCL25	0.114	0.002	0.305	0.797	0.644	0.204	0	0	0	0	0	0.001	0	0.747	0.754	0.804	0	0	0	0	0	0	0	0	0	0	0	0.471	0	0.043	0.674	0.123	0	0.002	0	0.466	0	0	0	0	0	0.344	0.996	0.196	0	0.487	0	0	0
CCL26	0.754	0.001	0.002	0	0.14	0.167	0.199	0.374	0.165	0	0.12	0.001	0	0.417	0.157	0.245	0.051	0	0.058	0.08	0.089	0	0.006	0.037	0.021	0.011	0.01	0	0	0.001	0.185	0.008	0.234	0.012	0.002	0.118	0.008	0	0.094	0	0.344	0	0.945	0	0	0.15	0.068	0	0.021
CCL27	0.341	0.588	0.889	0.403	0.701	0.609	0.568	0.97	0.475	0.05	0.155	0.363	0.481	0.651	0.714	0.04	0.158	0.281	0.034	0.58	0.905	0.148	0.794	0.648	0.663	0.906	0.647	0.671	0.848	0.122	0.668	0.105	0.185	0.587	0.175	0.307	0.12	0.012	0.455	0.848	0.996	0.945	0	0.786	0.44	0.285	0.15	0.045	0
CCL28	0.315	0.001	0.002	0.032	0.036	0.022	0.219	0.04	0.077	0.277	0.701	0.001	0.056	0.001	0.003	0.002	0.115	0.002	0.046	0.363	0.055	0.001	0.457	0.524	0.542	0.83	0.99	0.011	0.285	0.012	0.443	0.106	0.085	0.06	0.449	0.081	0.209	0.068	0.041	0.006	0.196	0	0.786	0	0.14	0.303	0.531	0.144	0.448
CCR1	0.097	0.001	0.064	0.144	0.005	0	0	0	0	0	0	0.031	0	0.507	0.698	0.402	0	0	0.017	0	0	0	0	0	0	0	0	0	0	0.162	0.683	0.175	0.154	0	0	0.542	0.004	0	0	0	0	0	0.44	0.14	0	0.584	0	0	0
CCR2	0.1	0.001	0.625	0.541	0.114	0.394	0	0	0	0	0	0	0	0.878	0.972	0.187	0	0	0	0	0	0	0	0	0	0	0	0.002	0	0	0.672	0.001	0	0	0	0.496	0	0	0	0	0	0.068	0.15	0.531	0	0.954	0	0	0
CCR3	0.024	0	0.018	0.003	0.3	0.055	0	0	0	0	0	0.014	0	0.684	0.068	0.001	0	0	0	0	0	0	0	0	0	0	0	0.218	0	0	0.98	0	0	0	0	0.007	0	0	0	0	0	0	0.045	0.144	0	0.645	0	0	0
CCR4	0.329	0	0.993	0.078	0.523	0.911	0	0	0	0	0	0	0	0.689	0.571	0.005	0	0	0	0	0	0	0	0	0	0.243	0	0.092	0	0	0.536	0	0	0	0	0.004	0	0	0	0	0	0.021	0	0.448	0	0.616	0	0	0
CCR5	0.129	0	0.097	0.197	0.393	0.097	0	0	0	0	0	0.004	0	0.813	0.987	0.379	0	0	0	0	0	0	0	0	0	0	0	0.001	0	0.002	0.938	0.021	0	0	0	0.599	0	0	0	0	0	0.033	0.331	0.586	0	0.357	0	0	0
CCR6	0.708	0	0.984	0.018	0.9	0.127	0	0.018	0.071	0	0	0	0.008	0.865	0.319	0.004	0	0	0	0	0.061	0	0.01	0.004	0	0.307	0.214	0.353	0.203	0	0.49	0	0	0.013	0	0	0	0	0	0	0.001	0.097	0.02	0.085	0.007	0.386	0	0	0
CCR7	0.344	0.002	0.713	0.112	0.604	0.132	0	0	0	0	0	0	0	0.595	0.864	0.11	0	0	0	0	0	0	0	0	0	0.19	0	0.356	0	0	0.515	0	0	0	0	0.023	0	0	0	0	0	0.004	0.038	0.185	0	0.551	0	0	0
CCR8	0.248	0	0.414	0.262	0.631	0.103	0	0	0	0	0	0	0	0.99	0.74	0.046	0	0	0	0	0	0	0	0	0	0	0	0.008	0	0	0.722	0	0	0	0	0.049	0	0	0	0	0	0.03	0.035	0.531	0	0.941	0	0	0
CCR9	0.653	0.112	0.958	0.958	0.393	0.478	0	0	0.001	0	0	0.151	0.002	0.457	0.604	0.807	0	0	0	0	0	0	0.001	0	0	0.388	0	0.149	0.091	0.008	0.583	0.011	0.007	0.087	0	0.884	0	0	0.001	0	0	0.304	0.005	0.985	0	0.74	0	0	0
CCR10	0.536	0.579	0.103	0.451	0.613	0.94	0.123	0.183	0.304	0.894	0.828	0.119	0.982	0.937	0.308	0.3	0.215	0.34	0.455	0.392	0.737	0.806	0.486	0.113	0.105	0.103	0.059	0.79	0.401	0.427	0	0.768	0.003	0.735	0.714	0.938	0.361	0.855	0.007	0.319	0.487	0.15	0.285	0.303	0.584	0	0.954	0.645	0.616
CX3CL1	0.114	0.134	0.002	0.01	0.376	0.514	0	0.003	0.004	0	0.007	0.147	0.001	0.249	0.267	0.167	0	0.016	0.575	0.001	0.004	0.328	0	0	0	0.414	0.102	0.388	0.167	0.283	0.802	0.591	0	0.155	0.002	0.934	0.021	0.139	0.519	0.923	0.005	0.088	0.404	0.117	0.049	0.001	0.001	0.249	0.074
CX3CR1	0.177	0.993	0.127	0.369	0.183	0.117	0.001	0.004	0.011	0	0	0	0	0.745	0.914	0.067	0	0	0	0.001	0.463	0	0.043	0.005	0.001	0.142	0.204	0.082	0.66	0	0.672	0	0.174	0.374	0	0.845	0	0	0.017	0.059	0.18	0.029	0	0.61	0	0.237	0	0	0
XCL1	0.437	0.02	0.716	0.757	0.791	0.822	0	0	0	0	0	0.001	0	0.589	0.705	0.242	0	0	0	0	0	0	0	0	0	0	0	0.045	0	0.019	0.564	0.075	0	0.001	0	0.557	0	0	0	0	0	0.058	0.554	0.29	0	0.475	0	0	0
XCL2	0.236	0.005	0.761	0.561	0.82	0.593	0	0	0	0	0	0.003	0	0.295	0.8	0.647	0	0	0	0	0	0	0	0	0	0	0	0.079	0	0.004	0.525	0.028	0	0	0	0.598	0	0	0	0	0	0.041	0.371	0.775	0	0.556	0	0	0
XCR1	0.499	0.001	0.947	0.304	0.966	0.416	0	0	0	0	0	0	0	0.764	0.764	0.117	0	0	0	0	0	0	0	0	0	0.054	0	0.13	0	0	0.485	0	0	0	0	0.579	0	0	0	0	0	0.004	0.02	0.342	0	0.605	0	0	0
[truncated: 10 more columns]

## Sheet: Table s3 
Table s3 Relationship between chemokines and their receptors and tumor immune infiltrating cells,
	B cells memory	Plasma cells	T cells CD8	T cells CD4 naive	T cells CD4 memory resting	T cells CD4 memory activated	T cells follicular helper	T cells regulatory Tregs	NK cells resting	NK cells activated	Monocytes	Macrophages M0	Macrophages M1	Macrophages M2	Mast cells resting
CCL1	0.5	0.78	0.01	0.73	0.4	0.02	0.71	0.33	0.21	0.25	0.26	0.13	<0.001	0.83	0.06
CCL2	0.01	0.01	0.09	0.43	0.01	<0.001	0.16	0.58	0.86	0.94	0.05	<0.001	<0.001	0.93	0.43
CCL3	0.06	0.96	<0.001	0.02	0.16	0.02	0.12	0.01	0.39	<0.001	0.01	0.03	<0.001	0.49	0.88
CCL4	0.21	0.69	<0.001	<0.001	0.25	<0.001	0.02	<0.001	0.03	<0.001	<0.001	<0.001	<0.001	0.48	0.6
CCL5	0.89	0.9	<0.001	0.04	0.24	<0.001	0.06	<0.001	0.02	<0.001	0.01	<0.001	<0.001	0.15	0.4
CCL7	0.03	0.22	0.24	0.01	0.22	0.01	0.82	0.36	0.04	0.03	0.41	0.1	<0.001	0.67	0.1
CCL8	0.16	0.37	<0.001	0.02	0.92	<0.001	0.88	0.44	0.08	0.02	<0.001	0.02	<0.001	0.59	0.39
CCL11	0.06	0.07	0.84	0.2	0.76	0.5	0.97	0.88	0.01	0.03	0.34	0.8	0.41	0.13	0.12
CCL13	0.58	0.26	0.21	0.12	0.72	<0.001	0.16	0.42	0.03	0.08	0.95	0.26	0.01	0.12	0.94
CCL14	<0.001	0.01	0.15	<0.001	0.04	0.87	0.43	0.37	0.12	0.02	0.8	<0.001	0.33	0.69	0.09
CCL15	0.34	0.08	0.04	0.41	0.44	0.33	0.85	0.14	0.98	0.97	0.18	0.13	0.08	0.02	0.92
CCL16	0.01	0.08	0.9	<0.001	0.04	0.52	0.96	0.51	0.49	0.18	0.86	<0.001	0.34	0.52	0.11
CCL17	0.08	0.28	0.14	0.03	0.03	0.72	0.21	0.02	0.86	0.47	0.06	<0.001	0.1	0.1	0.27
CCL18	0.21	0.51	0.52	0.63	0.49	0.61	0.49	0.41	0.91	0.43	0.39	0.68	0.73	0.02	0.96
CCL19	<0.001	<0.001	0.59	<0.001	0.04	0.89	0.98	0.01	0.05	0.09	0.82	<0.001	0.02	0.01	0.01
CCL20	0.49	0.82	0.06	0.32	0.11	0.33	0.35	0.45	0.55	0.83	0.74	0.9	0.95	0.07	0.29
CCL21	<0.001	<0.001	0.58	<0.001	0.06	0.82	0.99	0.11	0.06	0.01	0.95	<0.001	0.53	0.11	<0.001
CCL22	<0.001	0.01	0.81	<0.001	0.04	0.29	0.85	0.15	0.01	0.11	0.13	<0.001	0.48	0.39	0.01
CCL23	0.43	0.79	0.43	0.44	0.22	<0.001	0.18	0.15	0.31	0.6	0.03	0.01	0.46	<0.001	0.85
CCL24	<0.001	<0.001	0.44	0.01	0.09	0.04	0.15	0.98	0.02	<0.001	0.18	<0.001	0.36	0.23	0.01
CCL25	0.02	0.3	<0.001	0.32	0.59	0.17	0.61	0.01	0.12	0.66	0.38	<0.001	<0.001	0.05	0.32
CCL26	0.97	0.35	0.01	0.1	0.64	0.79	0.05	0.46	0.64	0.46	0.13	0.48	0.13	0.2	0.41
CCL27	0.82	0.8	0.73	0.31	0.37	0.36	0.61	0.63	0.01	0.07	0.99	0.75	0.36	0.97	0.23
CCL28	0.68	0.93	0.16	0.9	0.36	0.36	0.04	0.12	0.59	0.74	0.56	0.96	<0.001	0.02	0.95
CCR1	0.36	0.97	0.01	<0.001	0.82	<0.001	0.45	0.85	0.24	0.37	<0.001	0.04	<0.001	0.01	0.46
CCR2	<0.001	0.62	<0.001	0.11	0.05	<0.001	0.76	0.33	0.71	0.29	0.04	<0.001	0.01	0.89	0.01
CCR3	0.01	0.17	0.03	0.18	0.13	0.01	0.88	0.7	0.91	0.03	0.18	<0.001	0.01	0.29	0.01
CCR4	<0.001	0.01	0.27	<0.001	<0.001	0.01	0.86	0.98	0.16	<0.001	0.13	<0.001	0.09	0.94	<0.001
CCR5	0.55	0.43	<0.001	0.1	0.44	<0.001	0.18	0.28	0.08	0.18	<0.001	<0.001	<0.001	0.68	0.17
CCR6	<0.001	<0.001	0.83	<0.001	0.02	0.19	0.39	0.09	0.08	0.01	0.11	<0.001	0.15	0.12	<0.001
CCR7	<0.001	<0.001	0.06	<0.001	0.05	0.21	0.3	0.01	0.01	0.06	0.17	<0.001	0.09	0.06	<0.001
CCR8	<0.001	0.02	0.03	0.04	<0.001	<0.001	0.87	0.55	0.59	0.11	0.01	<0.001	<0.001	0.89	<0.001
CCR9	<0.001	0.04	0.16	<0.001	0.02	0.01	0.56	0.29	0.13	<0.001	0.23	<0.001	0.17	0.22	<0.001
CCR10	0.09	0.23	0.25	0.28	0.83	0.15	0.61	<0.001	0.22	0.09	0.16	0.53	0.35	0.75	0.74
CX3CL1	0.64	0.32	<0.001	0.17	0.21	0.66	0.2	<0.001	0.33	0.44	0.8	0.96	0.03	0.13	0.76
CX3CR1	<0.001	<0.001	0.49	<0.001	<0.001	0.82	0.53	0.96	0.03	0.01	0.2	<0.001	0.31	0.05	0.01
CXCL1	0.96	0.55	0.39	0.52	0.55	0.53	0.92	0.95	0.38	0.92	0.65	0.54	0.32	0.87	0.4
CXCL2	0.14	0.78	0.32	0.05	<0.001	<0.001	0.01	0.25	0.2	0.66	0.98	0.16	0.38	0.65	0.08
CXCL3	0.2	0.97	0.13	0.71	0.14	0.01	0.02	0.02	0.27	0.88	0.25	0.63	0.38	0.63	0.84
CXCL5	0.01	0.14	0.01	<0.001	<0.001	0.07	0.22	0.04	0.32	0.16	0.5	0.02	0.78	0.75	0.03
CXCL6	0.37	0.54	0.79	0.53	0.48	0.54	0.54	0.82	0.26	0.9	0.5	0.29	0.57	0.95	0.11
CXCL9	0.64	0.77	<0.001	0.02	0.57	<0.001	0.04	0.16	0.06	0.12	0.03	<0.001	<0.001	0.25	0.32
CXCL10	0.66	0.87	<0.001	0.01	0.82	<0.001	0.01	0.2	0.04	0.04	0.01	<0.001	<0.001	0.23	0.63
CXCL11	0.67	0.83	<0.001	0.03	0.75	<0.001	0.02	0.13	0.13	0.03	0.02	<0.001	<0.001	0.14	0.68
CXCL12	0.02	0.27	0.01	<0.001	0.03	0.01	0.19	0.36	0.28	0.22	0.03	<0.001	0.48	0.3	0.02
CXCL13	<0.001	0.01	<0.001	0.08	0.15	0.01	0.02	0.04	0.06	0.55	0.06	<0.001	<0.001	<0.001	<0.001
CXCL14	<0.001	0.04	0.04	<0.001	0.17	0.55	0.28	0.35	0.34	0.06	0.45	0.01	0.2	0.21	0.19
CXCL16	0.14	0.88	0.06	0.03	0.16	0.02	0.31	0.23	0.36	0.78	0.05	0.48	0.1	<0.001	1
CXCL17	0.61	0.18	0.05	0.3	0.1	0.47	0.05	0.14	0.78	0.08	0.39	0.96	0.89	0.04	0.47
CXCR1	<0.001	0.2	0.88	0.03	0.05	0.37	0.97	0.92	0.39	0.13	0.94	<0.001	0.92	0.53	0.11
CXCR2	<0.001	<0.001	0.34	0.01	0.04	0.2	0.03	0.3	0.16	0.14	0.33	0.01	0.81	0.27	0.24
CXCR3	0.03	0.19	<0.001	0.45	0.99	0.04	0.06	<0.001	0.79	0.16	0.02	<0.001	<0.001	0.03	0.02
CXCR4	<0.001	0.03	0.35	<0.001	0.01	0.09	0.73	0.29	0.57	0.03	0.5	<0.001	1	0.59	<0.001
CXCR5	<0.001	<0.001	0.15	<0.001	0.07	0.78	0.2	<0.001	0.15	0.09	0.39	<0.001	0.09	0.01	<0.001
CXCR6	0.91	0.94	<0.001	0.03	0.93	<0.001	0.1	0.05	0.06	0.03	<0.001	<0.001	<0.001	1	0.2
CXCR7	0.37	0.87	<0.001	0.12	0.09	0.33	0.05	0.03	0.71	0.22	0.07	0.95	0.14	0.11	0.37
XCL1	0.28	0.25	<0.001	0.14	0.49	0.01	0.01	<0.001	0.23	0.12	0.03	<0.001	<0.001	0.1	0.25
XCL2	0.14	0.25	<0.001	0.5	0.9	<0.001	0.06	<0.001	0.4	0.05	<0.001	<0.001	<0.001	0.02	0.37
XCR1	<0.001	0.03	0.02	0.01	0.01	<0.001	0.22	0.37	0.04	0.01	0.48	<0.001	0.07	0.56	<0.001
